# Supplementary material for: The Brain Metabolome Is Modified by Obesity in a Sex-Dependent Manner
Source: Int J Mol Sci. 2024 Mar 20;25(6):3475. doi: 10.3390/ijms25063475 (PMC10970387; doi:10.3390/ijms25063475)
Supplement: Supplementary file 1 [file ijms-25-03475-s001.zip]

Archive with 1 entries (1 files):
- ijms-2905830-supplementary.pdf
